# Supplementary material for: Study of Zoonotic Enteric Pathogens of Atelerix algirus in Tenerife, Canary Islands, Spain
Source: Front Vet Sci. 2020 Oct 8;7:579602. doi: 10.3389/fvets.2020.579602 (PMC7578256; doi:10.3389/fvets.2020.579602)
Supplement: Supplementary file 1 [file Table_1.XLSX]

## Sheet: Hoja1
Sample Number	Municipality	Enteropathogenic E.coli	Salmonella	Clostridioides difficile	Campylobacter	Enterotoxigenic E. coli tl/st	Cryptosporidium	Shigella/enteroinvasive E.coli	Vibrio	Plesiomonas Shigelloides	Norovirus GI/GII
20012705	La Laguna	0	0	0	0	0	0	0	0	0	0
20012704	La Laguna	0	1	0	0	0	0	0	0	0	0
19112505	La Laguna	0	1	1	1	0	0	0	0	0	0
19112503	La Laguna	1	0	0	0	0	0	0	0	0	0
19072305	La Laguna	1	1	1	0	0	1	0	0	0	0
19061401	La Laguna	0	0	0	0	0	0	0	0	0	0
19060601	La Laguna	1	1	1	0	0	0	0	0	0	0
19060401	La Laguna	1	0	1	1	0	1	1	0	0	0
19053101	La Laguna	0	1	0	1	0	0	0	0	0	0
19052401	La Laguna	1	1	1	0	0	0	0	0	0	0
19050301	La Laguna	0	1	0	0	0	0	0	0	0	0
19112501	Santa Cruz	1	0	0	0	1	0	0	0	0	0
19072306	Santa Cruz	1	1	1	1	0	0	0	0	0	0
19072304	Santa Cruz	1	1	0	0	0	0	0	0	0	0
19070802	Santa Cruz	1	1	0	0	0	0	0	0	0	0
19062802	Santa Cruz	1	0	0	0	0	0	0	0	0	0
19061403	Santa Cruz	1	1	1	0	0	0	0	0	0	0
19061402	Santa Cruz	1	0	0	0	0	0	0	0	0	0
19050201	Santa Cruz	1	0	0	0	0	0	0	0	0	0
19121001	El Rosario	0	0	0	0	0	0	0	0	0	0
19112502	El Rosario	0	1	0	0	0	0	0	0	0	0
19090301	El Rosario	1	1	0	0	0	0	0	1	0	0
19072002	El Rosario	1	1	0	1	1	0	0	0	0	0
19072001	El Rosario	1	1	0	0	0	0	0	0	0	0
19072303	El Rosario	1	1	0	0	0	0	0	0	0	0
19042401	El Rosario	1	1	1	1	0	0	0	0	0	0
19070801	La Orotava	0	0	1	0	0	1	0	0	1	0
19072301	La Orotava	1	1	1	0	0	0	0	0	0	0
18072302	Tacoronte	1	1	1	0	0	0	0	0	0	0
20011706	Arona	0	1	0	0	0	0	0	0	0	0
19112508	Arona	0	0	0	0	1	0	0	0	0	0
19112507	Arona	1	1	1	0	0	0	0	0	0	0
19072603	Arona	1	1	0	1	0	0	0	0	0	0
19050302	Arona	0	1	0	0	0	0	0	0	0	0
19042402	Arona	1	0	0	1	0	0	0	0	0	0
19041102	Arona	1	1	1	0	0	0	0	0	0	0
19112506	San Miguel	1	1	0	0	0	0	0	0	0	0
19072501	San Miguel	1	1	0	0	0	0	0	0	0	0
19062801	San Miguel	1	1	1	0	0	0	0	0	0	0
19112804	Granadilla	0	0	0	1	0	0	0	0	0	0
19120501	Granadilla	1	0	0	1	0	0	0	0	0	0
19051301	Fasnia	1	0	0	0	0	0	0	0	0	0
19121002	Adeje	1	1	1	0	0	0	0	0	0	0
19072302	Adeje	1	1	0	0	0	0	0	0	0	0
19052101	Güímar	1	1	0	0	0	0	0	0	0	1
		32	30	15	10	3	3	1	1	1	1
